# Supplementary material for: Determination of dosage compensation of the mammalian X chromosome by RNA-seq is dependent on analytical approach
Source: BMC Genomics. 2013 Mar 6;14:150. doi: 10.1186/1471-2164-14-150 (PMC3769146; doi:10.1186/1471-2164-14-150)
Supplement: Additional file 1: Table S1 — Proportion of total genes removed through implementation of methods from cited dosage compensation studies. Proportion of total genes that yielded a FPKM value > 0 that would not be included in the final calculations of RXE as defined by of the authors in the methods of the studies referenced below. a Utilizing described Miller’s Jackknife/Mann–Whitney U-test approach, applied unique mapping, established all genes that had a FPKM of zero, then removed a compensatory amount of genes from the upper end of the distribution. b Applied unique mapping, then removed all genes that had a FPKM <1. c Applied non-unique, splicing mapping, then removed all genes that had a FPKM <1. d Applied non-unique, splicing mapping, then removed outliers. [file 1471-2164-14-150-S1.zip]

Archive with 1 entries (1 files):
- 1837268717810205_add1.eps
