# Supplementary material for: Determination of dosage compensation of the mammalian X chromosome by RNA-seq is dependent on analytical approach
Source: BMC Genomics. 2013 Mar 6;14:150. doi: 10.1186/1471-2164-14-150 (PMC3769146; doi:10.1186/1471-2164-14-150)
Supplement: Additional file 2: Table S2 — Paralog enrichment by chromosomal location in both mouse and human. Paralogous transcripts were determined by using BioMart (Ensembl), isolating paralogs with identity >70%. Number of genes per chromosome was calculated using RefSeq genome annotation. [file 1471-2164-14-150-S2.zip]

Archive with 1 entries (1 files):
- 1837268717810205_add2.eps
