# Supplementary material for: Determination of dosage compensation of the mammalian X chromosome by RNA-seq is dependent on analytical approach
Source: BMC Genomics. 2013 Mar 6;14:150. doi: 10.1186/1471-2164-14-150 (PMC3769146; doi:10.1186/1471-2164-14-150)
Supplement: Additional file 3: Table S3 — RXE comparison using analysis methods implemented in cited dosage compensation studies. a Applied unique mapping. included all expressed genes and reported median values. b Applied unique mapping, then removed all genes that had a FPKM <1 and reported median values. c Applied non-unique, splicing mapping, then removed all genes that had a FPKM <1. Gene expression was calculated using cufflinks algorithm for all three analysis strategies to produce RXE values. [file 1471-2164-14-150-S3.zip]

Archive with 1 entries (1 files):
- 1837268717810205_add3.eps
