# Supplementary material for: Determination of dosage compensation of the mammalian X chromosome by RNA-seq is dependent on analytical approach
Source: BMC Genomics. 2013 Mar 6;14:150. doi: 10.1186/1471-2164-14-150 (PMC3769146; doi:10.1186/1471-2164-14-150)
Supplement: Additional file 4: Table S4 — Reads and genes mapped by mapping parameter, for libraries analyzed in both mouse and human. [file 1471-2164-14-150-S4.zip]

Archive with 1 entries (1 files):
- 1837268717810205_add4.eps
