# Supplementary material for: Determination of dosage compensation of the mammalian X chromosome by RNA-seq is dependent on analytical approach
Source: BMC Genomics. 2013 Mar 6;14:150. doi: 10.1186/1471-2164-14-150 (PMC3769146; doi:10.1186/1471-2164-14-150)
Supplement: Additional file 5: Figure S1 — Box plots of log2-transformed data of all FPKM values by chromosomal location. (A) human brain, (B) human liver, (C) normal human lymphoblast, (D) Xm human lymphoblast, (E) Xm mouse brain, (F) Xp mouse brain, (G) 40, XX mouse brain, (H) 40, XY mouse brain, (I) mouse brain. [file 1471-2164-14-150-S5.zip]

Archive with 1 entries (1 files):
- 1837268717810205_add5.eps
