# Supplementary material for: Determination of dosage compensation of the mammalian X chromosome by RNA-seq is dependent on analytical approach
Source: BMC Genomics. 2013 Mar 6;14:150. doi: 10.1186/1471-2164-14-150 (PMC3769146; doi:10.1186/1471-2164-14-150)
Supplement: Additional file 6: Table S5 — Small RNA and riboprotein enrichment based on library preparation (Illumina or SOLiD). We compared small RNA (sno and micro) and riboprotein biases using three different mapping parameters: unique, non-unique, and non-unique splicing (NUS). Six different libraries were analyzed including: Xm lymphoblast (SOLiD), human brain (Illumina), human liver (Illumina) and Xm mouse brain (SOLiD), Xp mouse brain (SOLiD), and 40, XX mouse brain (SOLiD). [file 1471-2164-14-150-S6.zip]

Archive with 1 entries (1 files):
- 1837268717810205_add6.eps
