# Supplementary material for: Determination of dosage compensation of the mammalian X chromosome by RNA-seq is dependent on analytical approach
Source: BMC Genomics. 2013 Mar 6;14:150. doi: 10.1186/1471-2164-14-150 (PMC3769146; doi:10.1186/1471-2164-14-150)
Supplement: Additional file 7: Figure S2 — Library size affects relative X-chromosome expression values in mammalian tissues. Plot of average log2-transformed RXE based on number of reads mapped. Includes data from human lymphoblast 45, Xm (n=1), human lymphoblast 45, Xp (n=1), human lymphoblast (n=10), human brain (n=1), and human liver (n=1) RNA-seq samples. [file 1471-2164-14-150-S7.zip]

Archive with 1 entries (1 files):
- 1837268717810205_add7.eps
