# Supplementary material for: Determination of dosage compensation of the mammalian X chromosome by RNA-seq is dependent on analytical approach
Source: BMC Genomics. 2013 Mar 6;14:150. doi: 10.1186/1471-2164-14-150 (PMC3769146; doi:10.1186/1471-2164-14-150)
Supplement: Additional file 8: Table S6 — Gene counts for relative X-chromosome expression (RXE) values for cis and trans paralogs associated with GO terms binding activity and enzyme activity for five human tissue samples as described in Figure 4. [file 1471-2164-14-150-S8.zip]

Archive with 1 entries (1 files):
- 1837268717810205_add8.eps
